# Supplementary material for: Study of microRNAs in Gingival Crevicular Fluid as Periodontal Diseases Biomarkers: Systematic Review
Source: Int J Mol Sci. 2024 Jul 29;25(15):8274. doi: 10.3390/ijms25158274 (PMC11311819; doi:10.3390/ijms25158274)
Supplement: Supplementary file 1 [file ijms-25-08274-s001.zip]

Archive with 1 entries (1 files):
- ijms-3105819-supplementary.pdf
